# Supplementary material for: Membrane potential modulates ERK activity and cell proliferation in human cells
Source: eLife. 2025 Nov 14;13:RP101613. doi: 10.7554/eLife.101613 (PMC12618006; doi:10.7554/eLife.101613)
Supplement: Figure 4—source data 1. [file elife-101613-fig4-data1.zip]

Archive with 6 entries (6 files):
- Figure4_source data 1/phspho cRaf.tif
- Figure4_source data 1/phspho ERK.tif
- Figure4_source data 1/phspho MEK.tif
- Figure4_source data 1/total cRaf.tif
- Figure4_source data 1/total ERK.TIF
- Figure4_source data 1/TotalMEK.tif
